# Supplementary material for: Identifying Druggable Inflammatory Proteins Causally Contributing to Parkinson's Disease
Source: Brain Behav. 2025 Oct 20;15(10):e70992. doi: 10.1002/brb3.70992 (PMC12537847; doi:10.1002/brb3.70992)
Supplement: Supplementary file 1 — Supplementary Table: brb370992‐sup‐0001‐TableS1.xlsx [file BRB3-15-e70992-s001.xlsx]

## Sheet: Sheet1
Supplementary Table 1.Data analysis result.
PD: Parkinson’s Disease; N_IV: number of instrumental variables; B: effect size; se: standard error; OR: odds ratio; CI: confidence interval; Q_P: Cochran's P value of heterogeneity analysis; I2:Cochrane's I - squared statistic;Egger_intercept:intercept of MR-Egger intercept analysis;P_pleiotropy:P value of MR-Egger intercept analysis; P: P value; FDR: false discovery rate.
Exposure	Outcome	N_IV	b (se)	OR [95%CI]	Q_P	I2	Egger_intercept	P_pleiotropy	P	FDR
TNFRSF9	PD	33	-0.192 (0.055)	0.83 [0.74-0.92]	0.625	-0.108	0.014	0.276	0.000509	0.046
IL-18	PD	32	0.118 (0.049)	1.13 [1.02-1.24]	0.502	-0.023	0.001	0.943	0.016	0.728
CD6	PD	24	0.078 (0.035)	1.08 [1.01-1.16]	0.368	0.068	0.007	0.462	0.023	0.698
FIt3L	PD	45	-0.113 (0.051)	0.89 [0.81-0.99]	0.132	0.193	-0.007	0.476	0.026	0.591
IL-17A	PD	22	0.168 (0.079)	1.18 [1.01-1.38]	0.956	-0.854	-0.006	0.75	0.033	0.601
TGF-alpha	PD	27	-0.145 (0.071)	0.86 [0.75-0.99]	0.543	-0.058	-0.014	0.383	0.04	0.607
SCF	PD	43	0.072 (0.040)	1.07 [0.99-1.16]	0.639	-0.1	0	0.989	0.068	0.865
FGF-21	PD	26	-0.135 (0.074)	0.87 [0.76-1.01]	0.033	0.368	0.016	0.347	0.07	0.796
LIF	PD	25	0.120 (0.072)	1.13 [0.98-1.30]	0.758	-0.27	0.022	0.13	0.096	0.971
IL-33	PD	19	-0.140 (0.088)	0.87 [0.73-1.03]	0.953	-0.944	-0.032	0.169	0.114	0.97
FGF-5	PD	33	0.058 (0.037)	1.06 [0.99-1.14]	0.453	0.00872	-0.013	0.152	0.115	0.96
CST5	PD	47	-0.066 (0.043)	0.94 [0.86-1.02]	0.086	0.228	0.008	0.336	0.12	0.91
NRTN	PD	21	-0.134 (0.087)	0.87 [0.74-1.04]	0.365	0.072	0.044	0.012	0.124	0.881
CD40	PD	24	-0.069 (0.046)	0.93 [0.85-1.02]	0.184	0.204	-0.01	0.289	0.136	0.907
CCL28	PD	37	0.093 (0.063)	1.10 [0.97-1.24]	0.526	-0.035	-0.019	0.125	0.14	0.848
ADA	PD	23	-0.068 (0.046)	0.93 [0.85-1.02]	0.038	0.373	0.008	0.498	0.141	0.801
CCL23	PD	31	0.058 (0.041)	1.06 [0.98-1.15]	0.378	0.056	-0.003	0.695	0.157	0.812
CCL4	PD	30	0.051 (0.038)	1.05 [0.98-1.13]	0.244	0.144	-0.006	0.503	0.177	0.839
TSLP	PD	22	0.102 (0.076)	1.11 [0.95-1.29]	0.916	-0.643	0.006	0.746	0.183	0.806
TGF-beta-1	PD	27	-0.090 (0.067)	0.91 [0.80-1.04]	0.199	0.183	-0.014	0.208	0.184	0.773
TNFB	PD	38	0.058 (0.044)	1.06 [0.97-1.16]	0.00775	0.394	0.004	0.769	0.191	0.723
ARTN	PD	31	-0.103 (0.082)	0.90 [0.77-1.06]	0.028	0.353	-0.005	0.795	0.206	0.703
CXCL10	PD	32	0.077 (0.062)	1.08 [0.96-1.22]	0.061	0.295	0.01	0.375	0.214	0.648
TRANCE	PD	46	0.052 (0.043)	1.05 [0.97-1.15]	0.853	-0.279	-0.004	0.688	0.227	0.618
CX3CL1	PD	28	0.084 (0.076)	1.09 [0.94-1.26]	0.109	0.256	0.002	0.907	0.265	0.642
LIF-R	PD	27	0.075 (0.070)	1.08 [0.94-1.24]	0.00188	0.499	0.012	0.395	0.283	0.629
NT-3	PD	29	0.077 (0.076)	1.08 [0.93-1.25]	0.76	-0.247	-0.01	0.525	0.306	0.633
IL-10RA	PD	18	0.086 (0.085)	1.09 [0.92-1.29]	0.337	0.098	-0.012	0.548	0.314	0.596
TNF	PD	27	-0.067 (0.067)	0.94 [0.82-1.07]	0.839	-0.374	-0.008	0.575	0.317	0.562
CASP-8	PD	23	-0.068 (0.069)	0.93 [0.82-1.07]	0.51	-0.039	-0.019	0.238	0.326	0.543
SIRT2	PD	18	0.081 (0.085)	1.08 [0.92-1.28]	0.88	-0.615	-0.005	0.741	0.341	0.526
IL-22RA1	PD	21	0.072 (0.079)	1.07 [0.92-1.25]	0.609	-0.131	0.012	0.511	0.363	0.525
IL-15RA	PD	23	-0.034 (0.040)	0.97 [0.89-1.05]	0.29	0.125	-0.006	0.562	0.4	0.545
IFN-gamma	PD	20	0.101 (0.122)	1.11 [0.87-1.41]	0.00192	0.545	0.022	0.355	0.406	0.508
CCL8	PD	44	-0.024 (0.031)	0.98 [0.92-1.04]	0.909	-0.377	-0.004	0.592	0.423	0.494
CXCL1	PD	24	-0.046 (0.060)	0.95 [0.85-1.07]	0.373	0.063	0.006	0.558	0.435	0.472
PD-L1	PD	27	0.057 (0.073)	1.06 [0.92-1.22]	0.263	0.136	0.016	0.24	0.437	0.446
EN-RAGE	PD	22	0.054 (0.070)	1.06 [0.92-1.21]	0.444	0.011	-0.01	0.556	0.439	0.423
CXCL11	PD	35	0.036 (0.050)	1.04 [0.94-1.14]	0.777	-0.237	-0.008	0.53	0.469	0.413
IL-17C	PD	34	-0.038 (0.058)	0.96 [0.86-1.08]	0.564	-0.063	0.006	0.697	0.508	0.423
AXIN1	PD	14	-0.060 (0.091)	0.94 [0.79-1.13]	0.796	-0.497	0.009	0.676	0.515	0.402
IL-1 alpha	PD	20	0.044 (0.069)	1.04 [0.91-1.20]	0.396	0.049	-0.02	0.245	0.525	0.383
FGF-19	PD	30	-0.035 (0.057)	0.97 [0.86-1.08]	0.427	0.025	-0.011	0.49	0.534	0.364
OPG	PD	30	-0.034 (0.058)	0.97 [0.86-1.08]	0.715	-0.194	-0.005	0.671	0.557	0.358
IL-12B	PD	36	-0.017 (0.029)	0.98 [0.93-1.04]	0.47	-0.000819	-0.001	0.893	0.566	0.344
hGDNF	PD	26	-0.043 (0.075)	0.96 [0.83-1.11]	0.021	0.395	0.001	0.965	0.567	0.33
CCL13	PD	28	-0.027 (0.048)	0.97 [0.89-1.07]	0.313	0.101	0.003	0.802	0.57	0.317
ST1A1	PD	30	0.035 (0.063)	1.04 [0.92-1.17]	0.00976	0.416	-0.011	0.523	0.582	0.305
4EBP1	PD	17	0.040 (0.074)	1.04 [0.90-1.20]	0.646	-0.198	-0.005	0.772	0.586	0.298
CD5	PD	31	0.046 (0.085)	1.05 [0.89-1.24]	8.74e-06	0.602	-0.025	0.248	0.591	0.281
IL-2	PD	21	0.045 (0.085)	1.05 [0.89-1.24]	0.337	0.093	-0.023	0.289	0.594	0.27
IL-5	PD	22	0.040 (0.077)	1.04 [0.90-1.21]	0.546	-0.071	-0.022	0.225	0.601	0.26
IL-20RA	PD	17	-0.047 (0.092)	0.95 [0.80-1.14]	0.714	-0.287	0.046	0.065	0.609	0.249
IL10RB	PD	29	-0.027 (0.062)	0.97 [0.86-1.10]	0.012	0.412	0.001	0.934	0.666	0.261
IL-6	PD	14	-0.056 (0.139)	0.95 [0.72-1.24]	5.66e-05	0.693	-0.039	0.246	0.687	0.262
CCL7	PD	26	-0.022 (0.055)	0.98 [0.88-1.09]	0.522	-0.044	0.01	0.483	0.697	0.253
OSM	PD	24	-0.026 (0.067)	0.97 [0.85-1.11]	0.373	0.064	0.019	0.247	0.7	0.245
TWEAK	PD	42	-0.021 (0.055)	0.98 [0.88-1.09]	0.068	0.257	-0.003	0.796	0.703	0.237
SLAMF1	PD	36	0.019 (0.050)	1.02 [0.92-1.12]	0.904	-0.42	-0.005	0.61	0.704	0.23
TRAIL	PD	37	-0.016 (0.043)	0.98 [0.91-1.07]	0.075	0.263	0.006	0.545	0.709	0.222
CCL25	PD	31	-0.015 (0.041)	0.99 [0.91-1.07]	0.146	0.213	0.004	0.666	0.721	0.215
FGF-23	PD	24	0.034 (0.097)	1.03 [0.86-1.25]	0.036	0.372	-0.024	0.263	0.724	0.208
CCL11	PD	29	0.019 (0.055)	1.02 [0.92-1.13]	0.544	-0.055	0.01	0.413	0.725	0.201
CCL2	PD	30	-0.018 (0.052)	0.98 [0.89-1.09]	0.377	0.057	-0.02	0.079	0.731	0.195
CXCL5	PD	20	0.016 (0.050)	1.02 [0.92-1.12]	0.961	-0.964	-0.002	0.816	0.743	0.189
VEGFA	PD	32	-0.015 (0.050)	0.98 [0.89-1.09]	0.27	0.123	-0.002	0.838	0.762	0.189
MMP-10	PD	25	-0.016 (0.055)	0.98 [0.88-1.10]	0.00385	0.484	-0.015	0.242	0.773	0.189
IL-13	PD	27	0.024 (0.087)	1.02 [0.86-1.22]	0.041	0.346	-0.016	0.379	0.788	0.188
IL-10	PD	31	0.019 (0.072)	1.02 [0.88-1.17]	0.174	0.192	0.003	0.846	0.795	0.188
IL-24	PD	17	0.028 (0.109)	1.03 [0.83-1.27]	0.041	0.409	-0.025	0.286	0.795	0.181
HGF	PD	29	-0.016 (0.067)	0.98 [0.86-1.12]	0.769	-0.257	-0.007	0.666	0.814	0.181
TNFSF14	PD	37	0.010 (0.045)	1.01 [0.92-1.10]	0.416	0.031	-0.013	0.148	0.82	0.176
IL-18R1	PD	38	-0.006 (0.032)	0.99 [0.93-1.06]	0.403	0.038	0.01	0.236	0.839	0.171
IL-4	PD	21	-0.015 (0.076)	0.98 [0.85-1.14]	0.965	-0.969	0.02	0.27	0.841	0.166
CXCL9	PD	36	0.010 (0.056)	1.01 [0.90-1.13]	0.492	-0.014	0.012	0.283	0.855	0.162
DNER	PD	26	-0.011 (0.061)	0.99 [0.88-1.11]	0.483	-0.014	-0.014	0.271	0.86	0.158
MMP-1	PD	25	-0.009 (0.058)	0.99 [0.89-1.11]	0.426	0.026	0.006	0.596	0.874	0.154
uPA	PD	43	-0.007 (0.048)	0.99 [0.90-1.09]	0.678	-0.127	0.001	0.923	0.877	0.15
IL-2RB	PD	21	-0.012 (0.082)	0.99 [0.84-1.16]	0.366	0.071	-0.011	0.542	0.883	0.146
CCL20	PD	31	-0.009 (0.074)	0.99 [0.86-1.15]	0.073	0.284	0.002	0.927	0.908	0.146
CSF-1	PD	27	0.009 (0.093)	1.01 [0.84-1.21]	0.00611	0.453	0.005	0.813	0.92	0.146
IL-20	PD	23	0.008 (0.078)	1.01 [0.87-1.17]	0.619	-0.133	0.03	0.164	0.923	0.142
STAMPB	PD	21	0.007 (0.087)	1.01 [0.85-1.19]	0.847	-0.463	-0.011	0.566	0.938	0.138
Beta-NGF	PD	31	0.006 (0.080)	1.01 [0.86-1.18]	0.211	0.165	0.021	0.224	0.942	0.134
CDCP1	PD	35	0.004 (0.057)	1.00 [0.90-1.12]	0.056	0.293	0.001	0.95	0.95	0.13
IL-7	PD	22	0.003 (0.074)	1.00 [0.87-1.16]	0.94	-0.751	-0.004	0.822	0.973	0.13
IL-8	PD	28	0.003 (0.078)	1.00 [0.86-1.17]	0.223	0.163	-0.02	0.179	0.973	0.123
CCL19	PD	35	0.001 (0.057)	1.00 [0.90-1.12]	0.093	0.25	-0.013	0.23	0.985	0.117
MIP-1 alpha	PD	20	0.001 (0.049)	1.00 [0.91-1.10]	0.492	-0.029	0.006	0.572	0.989	0.111
CD244	PD	32	0.000 (0.051)	1.00 [0.90-1.11]	0.379	0.055	0.017	0.148	0.994	0.105
CXCL6	PD	21	0.000 (0.053)	1.00 [0.90-1.11]	0.574	-0.099	0.013	0.238	0.998	0.099
